# Supplementary material for: Experimental Evaluation of a Direct Fitness Effect of the De Novo Evolved Mouse Gene Pldi
Source: Genome Biol Evol. 2024 May 14;16(5):evae084. doi: 10.1093/gbe/evae084 (PMC11091481; doi:10.1093/gbe/evae084)
Supplement: evae084_Supplementary_Data [file evae084_supplementary_data.zip]

Archive with 2 entries (2 files):
- SupplementaryFigures.pdf
- SupplementaryTables S1-S3.xlsx
